# Supplementary material for: Wild-Type and Mutant FUS Expression Reduce Proliferation and Neuronal Differentiation Properties of Neural Stem Progenitor Cells
Source: Int J Mol Sci. 2021 Jul 15;22(14):7566. doi: 10.3390/ijms22147566 (PMC8304973; doi:10.3390/ijms22147566)
Supplement: Supplementary file 1 [file ijms-22-07566-s001.zip]

Archive with 1 entries (1 files):
- ijms-1232651-supplementary.pdf
